# Supplementary material for: Artificial Intelligence in Infectious Disease Care: Selected Applications in Tuberculosis, Sepsis, and Antimicrobial Stewardship
Source: Diagnostics (Basel). 2026 Jun 12;16(12):1827. doi: 10.3390/diagnostics16121827 (PMC13297825; doi:10.3390/diagnostics16121827)
Supplement: Supplementary file 1 [file diagnostics-16-01827-s001.zip]

Archive with 1 entries (1 files):
- diagnostics-4322948-supplementary.pdf
